# Supplementary material for: Vitamin E – a scoping review for Nordic Nutrition Recommendations 2023
Source: Food Nutr Res. 2023 Oct 12;67:10.29219/fnr.v67.10238. doi: 10.29219/fnr.v67.10238 (PMC10770650; doi:10.29219/fnr.v67.10238)
Supplement: Supplementary file 1 [file FNR-67-10238-s001.xlsx]

## Sheet: Sheet1
Article	Study type (SR=Systematic Review, MA=Meta Analysis, OBS= Observational Studies)	Tool used for quality checking	RATING	Final rate and notes using AMSTAR2	Final rate using adapted AMSTAR2 (if 2nd criteria mentioned a standardized procedure, MODERATE CONFIDENCE WILL BE ASSIGNED)	Initial search	Inclusion after title and abstract	Final inclusion after reading article
Stratton et al. 2011. The effect of supplemental vitamins and minerals on the development of prostate cancer: a systematic review and metaanalysis. doi: 10.1093/fampra/cmq115.	SR and MA including RCTs and OBS	AMSTAR2	1=YES,2=NO,3=YES,4=NO,5=YES,6=NO,7=YES,8=YES,9=NO,10=NO, 11=YES,12=YES,13=NO,14=YES	CRITICALLY LOW CONFIDENCE, aassessed heterogeneity and conducted subgroup analyses, but did not specifically state that they investigated the sources of heterogeneity; stated that there was evidence for low publication bias but did not mention any test	CRITICALLY LOW CONFIDENCE	yes	yes	yes
Fulan et al. 2011. Retinol, vitamins A, C, and E and breast cancer risk: a meta-analysis and meta-regression. doi: 10.1007/s10552-011-9811-y.	MA including RCTs and OBS	AMSTAR2	1=YES,2=NO, 3=YES,4=NO,5=YES,6=NO,7=YES,8=YES,9=NO,10=YES,11=YES,12=YES,13=YES,14=YES	LOW CONFIDENCE, but used standardized form	MODERATE CONFIDENCE	yes	yes	yes
Pais et al. 2013. Do antioxidants prevent colorectal cancer? A metaanalysis.		-	-	-	-	yes	yes	no access
Hu et al. 2017. Effect of vitamin E supplementation on uterine cervical neoplasm: A meta-analysis of case-control studies. doi: 10.1371/journal.pone.0183395.	MA including OBS	AMSTAR2	1=YES,2=YES,3=YES,4=YES,5=YES,6=NO,7=YES,8=YES,9=NO,10=YES,11=YES,12=YES,13=YES,14=YES	HIGH CONFIDENCE	HIGH CONFIDENCE	yes	yes	yes
Cui et al. 2018. Association between Dietary Vitamin E Intake and Esophageal Cancer Risk: An Updated Meta-Analysis. doi: 10.3390/nu10070801.	MA of OBS	AMSTAR2	1=YES,2=NO,3=YES,4=YES,5=YES,6=YES,7=YES,8=YES,9=N0,10=YES,11=YES,12=YES,13=YES,14=YES	LOW CONFIDENCE, no protocol and no standardized procedure mentioned	LOW CONFIDENCE	yes	yes	yes
Chen F, Li Q, Yu Y, Yang W, Shi F, Qu Y. Association of vitamin C, vitamin D, vitamin E and risk of bladder cancer: a dose-response meta-analysis. Sci Rep. 2015 Sep;5(1):9599.	MA of OBS	AMSTAR2	1=YES,2=NO,3=YES,4=NO,5=NO,6=NO,7=YES,8=NO,9=NO,10=YES,11=NO,12=YES,13=YES,14=YES	CRITICALLY LOW, did not assess risk of bias	CRITICALLY LOW CONFIDENCE	yes	yes	yes
Lin et al. 2019. Vitamin E consumption and the risk of bladder cancer. A meta-analysis of prospective studies	MA of OBS	-	-	-	-	yes	yes	no access
Leng et al. 2019. Association of vitamin E on the risk of ovarian cancer: a meta-analysis. doi: 10.1042/BSR20193311.	MA of OBS	AMSTAR2	1=YES,2=NO,3=YES,4=YES,5=YES,6=NO,7=YES,8=NO,9=NO,10=YES,11=NO,12=YES,13=YES,14=YES	CRITICALLY LOW CONFIDENCE, did not assess risk of bias	CRITICALLY LOW CONFIDENCE	yes	yes	yes
Shen C, Huang Y, Yi S, Fang Z, Li L. Association of Vitamin E Intake with Reduced Risk of Kidney Cancer: A Meta-Analysis of Observational Studies. Med Sci Monit. 2015 Nov 8;21:3420–6.	MA of OBS	AMSTAR2	1=YES,2=NO,3=YES,4=YES,5=YES,6=NO,7=YES,8=NO,9=NO,10=NO (not mentioned),11=NO,12=YES,13=YES,14=YES	CRITICALLY LOW CONFIDENCE, did not assess risk of bias	CRITICALLY LOW CONFIDENCE	yes	yes	yes
Shang Y, Yi S, Cui D, Han G, Liu C. Vitamin E Intake and Risk of Renal Cell Carcinoma: A Meta-Analysis of 7 Case–Control Studies. J Ren Nutr. 2015 Jul;25(4):339–44.	MA of OBS	-				yes	yes	no (same data as in Shen and only focusing on renal cell carcinoma)
Xu X, Yu E, Liu L, Zhang W, Wei X, Gao X, Song N, Fu C. Dietary intake of of vitamins A, C, and E and the risk of colorectal adenoma: a meta-analysis of observational studies. Eur J Cancer Prev. 2013 10.1097/CEJ.0b013e328364f1eb. PMID: 24064545. Nov;22(6):529-39. doi:	MA of OBS	AMSTAR2	1=YES,2=NO,3=YES,4=YES,5=YES,6=NO,7=YES,8=NO,9=NO,10=YES,11=NO,12=YES,13=YES,14=YES	CRITICALLY LOW CONFIDENCE, did not assess risk of bias	CRITICALLY LOW CONFIDENCE	yes	yes	yes
Farina et al. 2012. Vitamin E for Alzheimer's dementia and mild cognitive impairment. Cochrane Database Syst Rev. doi: 10.1002/14651858.CD002854.pub3.		-				yes	yes	no, based on patients
Li et al. Dietary intakes of vitamin E, vitamin C, and β-carotene and risk of Alzheimer's disease: a meta-analysis. doi: 10.3233/JAD-2012-120349.		AMSTAR2	1=YES,2=NO,3=YES,4=NO,5=NO,6=NO,7=NO,8=NO,9=NO,10=NO,11=NO,12=YES,13=YES,14=YES	CRITICALLY LOW CONFIDENCE, did not assess risk of bias	CRITICALLY LOW CONFIDENCE	yes	yes	yes
Rafnsson et al. 2013. Antioxidant nutrients and age-related cognitive decline: a systematic review of population-based cohort studies. doi: 10.1007/s00394-013-0541-7.	SR of OBS	AMSTAR2	1=YES,2=NO ,3=YES,4=YES,5=NO (Unclear), 6=NO,7=YES,8=YES,9=NO,10=NA (no meta-analysis conducted),11=YES,12=YES,13=NA (did not perfom quantitative synthesis), 14=YES	LOW CONFIDENCE, did not mention protocol but used standardized inclusion and exclusion criteria; did include box of inclusion criteria and did thorough assessment of RoB	MODERATE CONFIDENCE	yes	yes	yes
Crichton et al. 2013. Dietary antioxidants, cognitive function and dementia--a systematic review. doi: 10.1007/s11130-013-0370-0.	SR of OBS	-	-	-	-	yes	yes	no, better evidence from Rutjes et al 2018
Farina et al. 2017. Vitamin E for Alzheimer's dementia and mild cognitive impairment. Cochrane Database Syst Rev. Doi: 10.1002/14651858.CD002854.pub4.		-	-	-	-	yes	no (patients)	no
Rutjes et al. 2018. Vitamin and mineral supplementation for maintaining cognitive function in cognitively healthy people in mid and late life. Cochrane Database Sys Rev. doi: 10.1002/14651858.CD011906.pub2	SR of RCTs and Quasi-RCTs	AMSTAR2	1=YES, 2=YES, 3=YES, 4=YES,5=YES,6=YES,7=YES,8=YES,9=YES,10=YES,11=YES, 12=YES,13=?,14=YES	HIGH CONFIDENCE	HIGH CONFIDENCE	yes	yes	yes
Wang et al. 2021. Effects of vitamin E supplementation on the risk and progression of AD: a systematic review and metaanalysis. doi: 10.1080/1028415X.2019.1585506.	SR and MA including RCTs and OBS	AMSTAR2	1=YES,2=NO,3=YES,4=YES,5=YES,6=NO,7=YES,8=YES,9=NO,10=NO (no information on confounding for each study),11=YES,12=NO,13=YES,14=	CRITICALLY LOW CONFIDENCE, but standardized criteria mentioned, did not give enough details about confounding factors for the studies used for the meta-analysis	CRITICALLY LOW CONFIDENCE	yes	yes	yes
Chang et al. 2021. Effect of dietary vitamins C and E on the risk of Parkinson's disease: A meta-analysis. doi: 10.1016/j.clnu.2021.05.011.	MA including OBS	AMSTAR2	1=YES,2=NO,3=YES,4=YES,5=NO,6=YES,7=YES,8=YES,9=NO,10=YES, 11=YES, 12=YES,13=YES,14=YES	LOW CONFIDENCE (no protocol)	LOW CONFIDENCE	yes	yes	yes
Bin et al. 2011. The role of vitamin E (tocopherol) supplementation in the prevention of stroke. A meta-analysis of 13 randomised controlled trials. doi: 10.1160/TH10-11-0729.		AMSTAR2	1=YES,2=NO, 3=YES,4=YES, 5=YES,6=NO,7=NO, 8=YES, 9=NO,10=YES,11=YES,12=YES,13=YES,14=NO	LOW CONFIDENCE (no protocol)	MODERATE CONFIDENCE	yes	yes	yes
Ye et al. 2013. Effect of antioxidant vitamin supplementation on cardiovascular outcomes: a meta-analysis of randomized controlled trials. doi: 10.1371/journal.pone.0056803.	MA of RCTs	AMSTAR2	1=YES,2=NO, 3=YES,4=YES, 5=YES,6=NO,7=YES, 8=YES, 9=NO,10=YES,11=YES,12=YES,13=YES,14=YES	LOW CONFIDENCE (they state that they used a standardized approach for their search but they do not mention really a protocol)	MODERATE CONFIDENCE	yes	yes	yes
Loffredo et al. 2015. Supplementation with vitamin E alone is associated with reduced myocardial infarction: a meta-analysis. doi: 10.1016/j.numecd.2015.01.008.	MA of RCTs	AMSTAR2	1=YES, 2=?,3=YES,4=YES,5=NO,6=NO,7=YES,8=YES?,9=NO,10=YES, 11=YES, 12=NO,13=YES, 14=YES	LOW CONFIDENCE	LOW CONFIDENCE	yes	yes	yes
Cheng et al. 2018. Vitamin E intake and risk of stroke. A meta-analysis. doi: 10.1017/S0007114518002647	MA of OBS	AMSTAR2	1=YES,2=NO,3=YES,4=YES,5=YES,6=NO,7=YES (but they did not mention in text that only cohort studies were included, this is just obvious from the tables of the meta-analyses),8=YES,9=NO,10=YES,11=YES,12=YES,13=YES,14=YES	LOW CONFIDENCE (did not mention any standardizes approach or protocol)	LOW CONFIDENCE	yes	yes	yes
Aune et al. 2018. Dietary intake and blood concentrations of antioxidants and the risk of cardiovascular disease, total cancer, and all-cause mortality. A systematic review and dose-response meta-analysis of prospective studies. doi: 10.1093/ ajcn/nqy097.	SR and MA of OBS	AMSTAR2	1=YES,2=NO,3=YES,4=NO,5=NO,6=YES,7=,8=YES,9=NO,10=YES,11=YES,12=YES,13=YES,14=YES	LOW CONFIDENCE (they mention to have not used any protocol; they mention to have followed MOOSE guidelines)	MODERATE CONFIDENCE	yes	yes	yes
Jayedi et al. 2019. Dietary and circulating vitamin C, vitamin E, β-carotene and risk of total cardiovascular mortality: a systematic review and dose-response meta-analysis of prospective observational studies. doi: 10.1017/S1368980018003725.	SR and MA of OBS	AMSTAR2	1=YES, 2=NO, 3=YES,4=YES,5=YES,6=YES,7=,8=YES,9=NO,10=YES,11=YES,12=NO,13=NO,14=YES	CRITICALLY LOW CONFIDENCE, did not assess publication bias for all, just for vitamin C as it has >10 studies	LOW CONFIDENCE	yes	yes	yes
Loh HC, Lim R, Lee KW, Ooi CY, Chuan DR, Looi I, Kah Hay Y, Abdul Karim Khan N. Effects of vitamin E on stroke: a systematic review with metaanalysis and trial sequential analysis. Stroke Vasc Neurol. 2021 Mar;6(1):109-120. doi: 10.1136/svn-2020-000519. Epub 2020 Oct 27. PMID: 33109618; PMCID: PMC8005911.	SR and MA including RCTs	AMSTAR2	1=YES,2=YES,3=YES,4=YES,5=YES,6=NO,7=YES,8=YES,9=NO,10=YES,11=YES, 12=YES,13=YES,14=YES	HIGH CONFIDENCE	HIGH CONFIDENCE	yes	yes	yes
Abner et al. 2011. Vitamin E and all-cause mortality. A meta-analysis. doi: 10.2174/1874609811104020158.	-	-	-	-	-	yes	yes	no (relied on same older references as used for NNR 2012)
Bjelakovic et al. 2013. Meta-regression analyses, meta-analyses, and trial sequential analyses of the effects of supplementation with betacarotene, vitamin A, and vitamin E singly or in different combinations on allcause mortality: do we have evidence for lack of harm? doi: 10.1371/journal.pone.0074558.	-	-	-	-	-	yes	yes	no (primary and secondary prevention)
Curtis et al. 2014. Vitamin E supplementation and mortality in healthy people: a meta-analysis of randomised controlled trials. doi: 10.1007/ s10557-014-6560-7.	MA of RCTs	AMSTAR2	1=YES,2=NO, 3=YES,4=YES,5=YES,6=NO,7=YES,8=YES,9=NO,10=YES,11=YES,12=YES,13=YES,14=YES,	LOW CONFIDENCE (did not mention protocol, but did use prespecified inclusion criteria)	MODERATE CONFIDENCE	yes	yes	yes
Jiang et al. 2014. Meta-analysis: lowdose intake of vitamin E combined with other vitamins or minerals may decrease allcause mortality. doi: 10.3177/jnsv.60.194.	SR and MA including RCTs	AMSTAR2	1=YES, 2=NO, 3=YES,4=YES,5=NO,6=NO,7=YES,8=YES,9=NO,10=YES,11=YES,12=unclear,13=YES, 14=YES	LOW CONFIDENCE	LOW CONFIDENCE	yes	yes	yes
Jayedi et al. 2018. Dietary Antioxidants, Circulating Antioxidant Concentrations, Total Antioxidant Capacity, and Risk of All-Cause Mortality: A Systematic Review and Dose-Response Meta-Analysis of Prospective Observational Studies. doi: 10.1093/advances/nmy040.	SR and MA of OBS	AMSTAR2	1=YES, 2=NO, 3=YES,4=YES,5=YES,6=NO,7=YES,8=YES,9=NO,10=YES,11=YES,12=YES,13=NO,14=YES	CRITICALLY LOW CONFIDENCE, did not assess publication bias for all,only of >10 studies available	LOW CONFIDENCE	yes	yes	yes
Evans et al. 2012. Antioxidant vitamin and mineral supplements for preventing age-related macular degeneration. Cochrane Database Syst Rev. doi: 10.1002/14651858.CD000253.pub3.	-	-				yes	yes	no, because later updated by Evans et al. 2017.
Zhang et al. 2015. Vitamin E and risk of age-related cataract. A Meta-analysis. doi: 10.1017/S1368980014003115	SR and MA including RCTs and OBS	AMSTAR2	1=YES,2=NO,3=YES,4=YES,5=YES,6=YES,7=YES,8=NO,9=NO,10=NO, 11=NO ,12=YES,13=YES,14=YES	CRITICALLY LOW CONFIDENCE, no clear subgroup analysis by study design presented, only mentioned in text; did not assess risk of bias	CRITICALLY LOW CONFIDENCE	yes	yes	yes
Evans et al. 2017. Antioxidant vitamin and mineral supplements for preventing age-related macular degeneration. Cochrane Database Syst Rev. doi: 10.1002/14651858.CD000253.pub4.	SR of RCTs and Quasi-RCTs	AMSTAR2	1=YES,2=YES,3=YES,4=YES,5=YES,6=YES,7=YES,8=YES,9=NO,10=YES,11=YES,12=YES,13=YES,14=YES	HIGH CONFIDENCE	HIGH CONFIDENCE	yes	yes	yes
Evans et al. 2017. Antioxidant vitamin and mineral supplements for slowing the progression of age-related macular degeneration. Cochrane Database Syst Rev. doi: 10.1002/14651858.CD000253.pub4. doi: 10.1002/14651858.CD000254.pub4.	SR of RCTs and Quasi-RCTs	-	-	-	-	yes	no (patients)	no
Mathew MC, Ervin AM, Tao J, Davis RM. Antioxidant vitamin supplementation for preventing and slowing the progression of age-related cataract. Cochrane Database Syst Rev. 2012 Jun 13;6(6):CD004567. doi: 10.1002/14651858.CD004567.pub2. PMID: 22696344; PMCID: PMC4410744.	SR of RCTs	AMSTAR2	1=YES,2=YES,3=YES,4=YES,5=YES,6=YES,7=YES,8=YES,9=NO,10=YES,11=YES,12=YES,13=YES,14=YES	HIGH CONFIDENCE	HIGH CONFIDENCE	yes	yes	yes
Jiang et al. 2019. Dietary vitamin and carotenoid intake and risk of age-related cataract. doi: 10.1093/ajcn/nqy270.	MA including RCTs and OBS	AMSTAR2	1=YES,2=NO,3=YES,4=YES,5=YES,6=NO,7=YES,8=YES,9=NO,10=YES,11=YES,12=YES,13=YES,14=YES	LOW CONFIDENCE, but used prespecified criteria	MODERATE CONFIDENCE	yes	yes	yes
Zhou et al. 2020. Dietary vitamin A, C, and E intake and subsequent fracture risk at various sites: A meta-analysis of prospective cohort studies. doi: 10.1097/MD.0000000000020841.	MA of OBS	AMSTAR2	1=YES, 2=NO,3=YES,4=YES,5=YES,6=NO,7=YES,8=YES,9=N0,10=YES,11=YES,12=YES,13=YES,14=YES	LOW CONFIDENCE, they state that they used a standardized approach for their search but they do not mention really a protocol; findings on vitamin E are only based on one study conducted within two cohorts	MODERATE CONFIDENCE	yes	yes	yes
Conde-Agudelo et al. 2011. Supplementation with vitamins C and E during pregnancy for the prevention of preeclampsia and other adverse maternal and perinatal outcomes: a systematic review and metaanalysis. Am J Obstet Gynecol. doi: 10.1016/j.ajog. 2011.02.020.	SR and MA including RCTs	AMSTAR2	1=YES, 2=NO,3=YES,4=YES,5=YES,6=NO,7=partial YES,8=YES,9=N0,10=YES,11=YES,12=YES,13=YES,14=YES	LOW CONFIDENCE (They state that they followed a prospectively prepared protocol, but did not specify what it included)	HIGH CONFIDENCE	yes	yes	yes
Rumbold et al. 2015. Vitamin E supplementation in pregnancy. Cochrane Database Syst Rev. doi: 10.1002/14651858.CD004069.pub3.	SR of RCTs and Quasi-RCTs	AMSTAR2	1=YES, 2=NO,3=YES,4=YES,5=YES,6=YES,7= YES,8=YES,9=YES,10=YES,11=YES,12=YES,13=YES, 14=YES	LOW CONFIDENCE (They sate that the review is based on a standard template used by the Cochrane Pregnancy and Childbirth Group, but it is not specified further.)	HIGH CONFIDENCE	yes	yes	yes
Shan-Shan Li, Hui-Hui Wang & Dawei Zhang (2022) Efficacy of different nutrients in age-related macular degeneration: A systematic review and network meta-analysis, Seminars in Ophthalmology, 37:4, 515-523, DOI: 10.1080/08820538.2021.2022165	RCTs	AMSTAR2	1=YES, 2=YES,3=YES,4=YES,5=YES,6=NO,7=NO,8=YES,9=N0,10=YES,11=NO,12=YES,13=YES,14=YES	LOW CONFIDENCE, they state that they conducted the study according to a protocol based on the Cochrane Handbook for Systematic Review of Interventions	MODERATE CONFIDENCE	yes	yes	yes
Mohammad A, Falahi E, Barakatun-Nisak MY, Hanipah ZN, Redzwan SM, Yusof LM, et al. Systematic review and meta-analyses of vitamin E (alpha-tocopherol) supplementation and blood lipid parameters in patients with diabetes mellitus. Diabetes Metab Syndr Clin Res Rev. 2021 Jul;15(4):102158.	RCTs	AMSTAR2	1=YES, 2=NO,3=YES,4=YES,5=YES,6=NO,7=YES,8=NO, 9=N0,10=YES,11=NO,12=YES,13=YES,14=YES	CRITIALLY LOW	CRITIALLY LOW	yes	yes (althouth patients)	yes
Suksomboon N, Poolsup N, Sinprasert S. Effects of vitamin E supplementation on glycaemic control in type 2 diabetes: systematic review of randomized controlled trials: Vitamin E supplementation and glycaemic control in type 2 DM. J Clin Pharm Ther. 2011 Feb;36(1):53–63.	RCTs	AMSTAR2	1=YES, 2=NO,3=NO, 4=YES,5=YES,6=YES,7=NO,8=NO, 9=N0,10=YES,11=YES,12=YES,13=YES,14=NO	CRITICALLY LOW, they dont mention a protocol, but are using a standardized form	LOW CONFIDENCE	yes	yes (althouth patients)	yes
Schwingshackl L, Boeing H, Stelmach-Mardas M, Gottschald M, Dietrich S, Hoffmann G, et al. Dietary Supplements and Risk of Cause-Specific Death, Cardiovascular Disease, and Cancer: A Systematic Review and Meta-Analysis of Primary Prevention	SR and MA including RCTs	AMSTAR2	1=YES,2=YES,3=YES,4=YES,5=YES,6=YES,7=YES,8=YES,9=NO,10=YES,11=YES,12=YES,13=YES,14=YES	HIGH CONFIDENCE	HIGH CONFIDENCE	added after further search	yes	yes
Zhu et al.Association of dietary vitamin E intake with risk of lung cancer: a dose-response meta-analysis. doi: 10.6133/apjcn.032016.04	MA including OBS	AMSTAR2	1=YES,2=NO,3=YES,4=NO,5=YES,6=YES,7=YES,8=NO,9=NO,10=YES,11=NO (not mentioned any quality control),12=NO, 13=YES,14=YES	CRITICALLY LOW CONFIDENCE	CRITICALLY LOW CONFIDENCE	yes	yes	yes
